# Supplementary material for: Occupational Exposure to Carcinogens and Occupational Epidemiological Cancer Studies in Iran: A Review
Source: Cancers (Basel). 2021 Jul 16;13(14):3581. doi: 10.3390/cancers13143581 (PMC8305339; doi:10.3390/cancers13143581)
Supplement: Supplementary file 1 [file cancers-13-03581-s001.zip]

Archive with 1 entries (1 files):
- cancers-1300929-supplementary.pdf
